# Supplementary material for: Overcoming phenotypic switching: targeting protein-protein interactions in cancer
Source: Explor Target Antitumor Ther. 2023 Oct 30;4(5):1071–81. doi: 10.37349/etat.2023.00181 (PMC10651353; doi:10.37349/etat.2023.00181)
Supplement: Supplementary file 1 [file 1002181_sup_1.xlsx]

## Sheet: Sheet 1
Imatinib interactors
Target	Common name	Uniprot ID	ChEMBL ID	Target Class	Probability*	Known actives (3D/2D)
Homeodomain-interacting protein kinase 4	HIPK4	Q8NE63	CHEMBL1075167	Kinase	1	15 / 1
Solute carrier family 22 member 2	SLC22A2	O15244	CHEMBL1743122	Electrochemical transporter	1	1 / 1
Multidrug and toxin extrusion protein 1	SLC47A1	Q96FL8	CHEMBL1743126	Electrochemical transporter	1	3 / 1
Multidrug and toxin extrusion protein 2	SLC47A2	Q86VL8	CHEMBL1743127	Electrochemical transporter	1	1 / 1
Phosphatidylinositol-5-phosphate 4-kinase type-2 gamma	PIP4K2C	Q8TBX8	CHEMBL1770034	Enzyme	1	3 / 2
Thromboxane-A synthase	TBXAS1	P24557	CHEMBL1835	Cytochrome P450	1	4 / 2
Tyrosine-protein kinase FYN	FYN	P06241	CHEMBL1841	Kinase	1	43 / 5
Macrophage colony stimulating factor receptor	CSF1R	P07333	CHEMBL1844	Kinase	1	243 / 14
Tyrosine-protein kinase ABL	ABL1	P00519	CHEMBL1862	Kinase	1	159 / 148
Serine/threonine-protein kinase RAF	RAF1	P04049	CHEMBL1906	Kinase	1	14 / 16
Platelet-derived growth factor receptor beta	PDGFRB	P09619	CHEMBL1913	Kinase	1	160 / 36
Stem cell growth factor receptor	KIT	P10721	CHEMBL1936	Kinase	1	140 / 56
Histamine H2 receptor	HRH2	P25021	CHEMBL1941	Family A G protein-coupled receptor	1	21 / 1
Tyrosine-protein kinase receptor FLT3	FLT3	P36888	CHEMBL1974	Kinase	1	243 / 106
Platelet-derived growth factor receptor alpha	PDGFRA	P16234	CHEMBL2007	Kinase	1	83 / 27
Epidermal growth factor receptor erbB1	EGFR	P00533	CHEMBL203	Kinase	1	753 / 49
Carbonic anhydrase II	CA2	P00918	CHEMBL205	Lyase	1	40 / 4
Platelet-derived growth factor receptor	PDGFRA PDGFRB	P16234 P09619	CHEMBL2095189	Kinase	1	9 / 21
Serotonin 2a (5-HT2a) receptor	HTR2A	P28223	CHEMBL224	Family A G protein-coupled receptor	1	1105 / 6
Tyrosine-protein kinase BLK	BLK	P51451	CHEMBL2250	Kinase	1	25 / 6
c-Jun N-terminal kinase 1	MAPK8	P45983	CHEMBL2276	Kinase	1	111 / 40
Serotonin transporter	SLC6A4	P31645	CHEMBL228	Electrochemical transporter	1	1304 / 4
Carbonic anhydrase VII	CA7	P43166	CHEMBL2326	Lyase	1	2 / 2
Tyrosine-protein kinase LCK	LCK	P06239	CHEMBL258	Kinase	1	262 / 98
Tyrosine-protein kinase SYK	SYK	P43405	CHEMBL2599	Kinase	1	410 / 518
Carbonic anhydrase I	CA1	P00915	CHEMBL261	Lyase	1	34 / 4
c-Jun N-terminal kinase 3	MAPK10	P53779	CHEMBL2637	Kinase	1	79 / 50
Carbonic anhydrase III	CA3	P07451	CHEMBL2885	Lyase	1	1 / 2
Carbonic anhydrase VI	CA6	P23280	CHEMBL3025	Lyase	1	2 / 2
Carbonic anhydrase XII	CA12	O43570	CHEMBL3242	Lyase	1	16 / 4
Interleukin-1 receptor-associated kinase 1	IRAK1	P51617	CHEMBL3357	Kinase	1	22 / 1
Carbonic anhydrase XIV	CA14	Q9ULX7	CHEMBL3510	Lyase	1	1 / 2
Tyrosine-protein kinase TYK2	TYK2	P29597	CHEMBL3553	Kinase	1	43 / 19
Carbonic anhydrase IX	CA9	Q16790	CHEMBL3594	Lyase	1	35 / 4
Carbonic anhydrase IV	CA4	P22748	CHEMBL3729	Lyase	1	3 / 2
Serine/threonine-protein kinase PLK4	PLK4	O00444	CHEMBL3788	Kinase	1	44 / 2
Mixed lineage kinase 7	MAP3K20	Q9NYL2	CHEMBL3886	Kinase	1	12 / 4
Tyrosine-protein kinase Lyn	LYN	P07948	CHEMBL3905	Kinase	1	84 / 18
Quinone reductase 2	NQO2	P16083	CHEMBL3959	Enzyme	1	21 / 1
Tyrosine-protein kinase ABL2	ABL2	P42684	CHEMBL4014	Kinase	1	15 / 4
Ephrin type-A receptor 8	EPHA8	P29322	CHEMBL4134	Kinase	1	11 / 3
c-Jun N-terminal kinase 2	MAPK9	P45984	CHEMBL4179	Kinase	1	54 / 36
Dual specificity protein kinase CLK4	CLK4	Q9HAZ1	CHEMBL4203	Kinase	1	17 / 8
Tyrosine-protein kinase FRK	FRK	P42685	CHEMBL4223	Kinase	1	16 / 4
Dual specificty protein kinase CLK1	CLK1	P49759	CHEMBL4224	Kinase	1	21 / 40
P-glycoprotein 1	ABCB1	P08183	CHEMBL4302	Primary active transporter	1	149 / 3
Serine/threonine-protein kinase GAK	GAK	O14976	CHEMBL4355	Kinase	1	22 / 1
Tyrosine-protein kinase FGR	FGR	P09769	CHEMBL4454	Kinase	1	18 / 4
Serine/threonine-protein kinase 17A	STK17A	Q9UEE5	CHEMBL4525	Kinase	1	14 / 1
Maternal embryonic leucine zipper kinase	MELK	Q14680	CHEMBL4578	Kinase	1	220 / 2
Discoidin domain-containing receptor 2	DDR2	Q16832	CHEMBL5122	Kinase	1	20 / 7
Serine/threonine-protein kinase B-raf	BRAF	P15056	CHEMBL5145	Kinase	1	194 / 223
Serine/threonine-protein kinase TNNI3K	TNNI3K	Q59H18	CHEMBL5260	Kinase	1	7 / 3
Epithelial discoidin domain-containing receptor 1	DDR1	Q08345	CHEMBL5319	Kinase	1	19 / 5
ATP-binding cassette sub-family G member 2	ABCG2	Q9UNQ0	CHEMBL5393	Primary active transporter	1	36 / 1
Cell division cycle 2-like protein kinase 6	CDK19	Q9BWU1	CHEMBL6002	Kinase	1	5 / 1
Carbonic anhydrase XIII (by homology)	CA13	Q8N1Q1	CHEMBL3912	Lyase	1	1 / 2
Tyrosine-protein kinase SRC	SRC	P12931	CHEMBL267	Kinase	0.811017	546 / 67
Leucine-rich repeat serine/threonine-protein kinase 2	LRRK2	Q5S007	CHEMBL1075104	Kinase	0.645966	34 / 3
Vascular endothelial growth factor receptor 2	KDR	P35968	CHEMBL279	Kinase	0.34035	712 / 245
Protein kinase C alpha	PRKCA	P17252	CHEMBL299	Kinase	0.34035	92 / 18
Histone deacetylase 1	HDAC1	Q13547	CHEMBL325	Eraser	0.257633	234 / 78
Histone deacetylase 3	HDAC3	O15379	CHEMBL1829	Eraser	0.133945	63 / 6
Histone deacetylase 2	HDAC2	Q92769	CHEMBL1937	Eraser	0.133945	35 / 9
Histone deacetylase 3/Nuclear receptor corepressor 2 (HDAC3/NCoR2)	NCOR2 HDAC3	Q9Y618 O15379	CHEMBL2111363	Eraser	0.133945	4 / 1
Tyrosine-protein kinase YES	YES1	P07947	CHEMBL2073	Kinase	0.133945	45 / 5
Tyrosine-protein kinase HCK	HCK	P08631	CHEMBL3234	Kinase	0.133945	35 / 6
Ephrin type-A receptor 3	EPHA3	P29320	CHEMBL4954	Kinase	0.133945	14 / 2
Tyrosine-protein kinase JAK2	JAK2	O60674	CHEMBL2971	Kinase	0.125687	415 / 191
Histone deacetylase 6	HDAC6	Q9UBN7	CHEMBL1865	Eraser	0.125687	61 / 12
MAP kinase p38 alpha	MAPK14	Q16539	CHEMBL260	Kinase	0.125687	337 / 89
Kinesin-1 heavy chain/ Tyrosine-protein kinase receptor RET	RET	P07949	CHEMBL2041	Kinase	0.125687	93 / 21
Breakpoint cluster region protein	BCR	P11274	CHEMBL5146	Other cytosolic protein	0.125687	0 / 3
Tyrosine-protein kinase JAK3	JAK3	P52333	CHEMBL2148	Kinase	0.125687	295 / 105
Neurotrophic tyrosine kinase receptor type 2	NTRK2	Q16620	CHEMBL4898	Kinase	0.125687	31 / 2
NT-3 growth factor receptor	NTRK3	Q16288	CHEMBL5608	Kinase	0.125687	16 / 2
Ephrin type-A receptor 2	EPHA2	P29317	CHEMBL2068	Kinase	0.125687	13 / 1
Tyrosine-protein kinase CSK	CSK	P41240	CHEMBL2634	Kinase	0.125687	14 / 1
Ephrin type-B receptor 2	EPHB2	P29323	CHEMBL3290	Kinase	0.125687	8 / 1
Serine/threonine-protein kinase 10	STK10	O94804	CHEMBL3981	Kinase	0.125687	16 / 2
Ephrin type-A receptor 5	EPHA5	P54756	CHEMBL3987	Kinase	0.125687	7 / 1
Ephrin type-A receptor 4	EPHA4	P54764	CHEMBL3988	Kinase	0.125687	8 / 1
Tyrosine-protein kinase TIE-2	TEK	Q02763	CHEMBL4128	Kinase	0.125687	54 / 59
Ephrin type-A receptor 6	EPHA6	Q9UF33	CHEMBL4526	Kinase	0.125687	12 / 2
Ephrin type-B receptor 3	EPHB3	P54753	CHEMBL4901	Kinase	0.125687	2 / 1
Dual specificity mitogen-activated protein kinase kinase 5	MAP2K5	Q13163	CHEMBL4948	Kinase	0.125687	13 / 1
Ephrin type-B receptor 1	EPHB1	P54762	CHEMBL5072	Kinase	0.125687	12 / 1
Ephrin receptor	EPHB4	P54760	CHEMBL5147	Kinase	0.125687	29 / 15
Serine/threonine-protein kinase TAO1	TAOK1	Q7L7X3	CHEMBL5261	Kinase	0.125687	13 / 1
Tyrosine-protein kinase receptor Tie-1	TIE1	P35590	CHEMBL5274	Kinase	0.125687	13 / 1
Serine/threonine-protein kinase TAO3	TAOK3	Q9H2K8	CHEMBL5701	Kinase	0.125687	15 / 1
Mitogen-activated protein kinase kinase kinase kinase 1	MAP4K1	Q92918	CHEMBL5749	Kinase	0.125687	15 / 1
Ephrin type-A receptor 1	EPHA1	P21709	CHEMBL5810	Kinase	0.125687	11 / 1
Ephrin receptor	EPHB6	O15197	CHEMBL5836	Unclassified protein	0.125687	14 / 1
Receptor protein-tyrosine kinase erbB-2	ERBB2	P04626	CHEMBL1824	Kinase	0.125687	239 / 12
Serine/threonine-protein kinase PIM1	PIM1	P11309	CHEMBL2147	Kinase	0.125687	508 / 25
Serine/threonine-protein kinase PIM3	PIM3	Q86V86	CHEMBL5407	Kinase	0.125687	282 / 22
Serine/threonine-protein kinase RIO2	RIOK2	Q9BVS4	CHEMBL6000	Kinase	0.125687	10 / 1
Melanocortin receptor 4	MC4R	P32245	CHEMBL259	Family A G protein-coupled receptor	0.125687	1006 / 0
Cyclin-dependent kinase 7	CDK7	P50613	CHEMBL3055	Kinase	0.125687	37 / 2
